# Supplementary material for: Meat Nutritional Value and Exoskeleton Valorisation of Callinectes sapidus from Three Sites of Biological and Ecological Interest in Morocco: Scientific Insights Toward a Management Strategy in the Mediterranean Sea
Source: Mar Drugs. 2025 Sep 21;23(9):367. doi: 10.3390/md23090367 (PMC12709225; doi:10.3390/md23090367)
Supplement: Supplementary file 1 [file marinedrugs-23-00367-s001.zip]

Archive with 1 entries (1 files):
- marinedrugs-3863726-supplementary.pdf
